# Supplementary material for: Febuxostat ameliorates muscle degeneration and movement disorder of the dystrophin mutant model in Caenorhabditis elegans
Source: J Physiol Sci. 2023 Nov 10;73:28. doi: 10.1186/s12576-023-00888-y (PMC10717159; doi:10.1186/s12576-023-00888-y)
Supplement: Supplementary file 2 — Additional file 2: Movie S1. Time lapse video of unc-22(e66) mutant animal at day 4 after bleaching. The movie corresponds to Additional file 1: Fig. S3B. Movie S2. Time lapse video of unc-22(e66) mutant animal at day 7 after bleaching. The movie corresponds to Additional file 1: Fig. S3B. Movie S3. Time lapse video of unc-22(e66) mutant animal at day 9 after bleaching. The movie corresponds to Additional file 1: Fig. 3B. Movie S4. Time lapse video of unc-22(e66) mutant animal at day 12 after bleaching. The movie corresponds to Additional file 1: Fig. S3B. Movie S5. Time lapse video of dys-1(tm4402); unc-22(e66) mutant animal at day 4 after bleaching. The movie corresponds to Additional file 1: Fig. S3C. Movie S6. Time lapse video of dys-1(tm4402); unc-22(e66) mutant animal at day 7 after bleaching. The movie corresponds to to Additional file 1: Fig. S3C. Movie S7. Time lapse video of dys-1(tm4402); unc-22(e66) mutant animal at day 9 after bleaching. The movie corresponds to to Additional file 1: Fig. S3C. Movie S8. Time lapse video of dys-1(tm4402); unc-22(e66) mutant animal at day 12 after bleaching. The movie corresponds to to Additional file 1: Fig. S3C. [file 12576_2023_888_MOESM2_ESM.zip]

Archive with 9 entries (8 files):
- 12576_2023_888_MOESM2_ESM/
- 12576_2023_888_MOESM2_ESM/Supplementary Movie 1R2.mpeg
- 12576_2023_888_MOESM2_ESM/Supplementary Movie 2R2.mpeg
- 12576_2023_888_MOESM2_ESM/Supplementary Movie 3R2.mpeg
- 12576_2023_888_MOESM2_ESM/Supplementary Movie 4R2.mpeg
- 12576_2023_888_MOESM2_ESM/Supplementary Movie 5R2.mpeg
- 12576_2023_888_MOESM2_ESM/Supplementary Movie 6R2.mpeg
- 12576_2023_888_MOESM2_ESM/Supplementary Movie 7R2.mpeg
- 12576_2023_888_MOESM2_ESM/Supplementary Movie 8R2.mpeg
